# Supplementary material for: Experimental and survey-based data on willingness to pay for seafood safety and environmental sustainability certification in Nigeria
Source: Data Brief. 2020 Apr 14;30:105540. doi: 10.1016/j.dib.2020.105540 (PMC7182677; doi:10.1016/j.dib.2020.105540)
Supplement: Supplementary file 1 [file mmc1.xml]

<?xml version="1.0" encoding="utf-8" standalone="no"?>
<data>
  <datasets>
    <author>K.Shikuku@cgiar.org;kmashisia2011@gmail.com</author>
    <type>1</type>
    <dataset>
      <name>Demand for seafood safety and environmental sustainability certification standards in sub-Saharan Africa: the case of Nigeria</name>
      <caption />
      <description>The first phase of the project, “Demand for seafood safety and environmental sustainability certification standards in sub-Saharan Africa: the case of Nigeria”, was implemented by WorldFish Center in collaboration with three other partners in eight states in Nigeria from August to November 2019. The willingness to pay experiments were conducted from October to November 2019. The objective was to evaluate demand for aquaculture certification.</description>
      <filetype>
        <name />
      </filetype>
      <filesize />
      <source>0</source>
      <sourcename>Original Data</sourcename>
      <access>
        <type>1</type>
        <name>Data available in data repository</name>
        <reponame>Dataverse</reponame>
        <PersistentId>https://doi.org/10.7910/DVN/SXQKZ0</PersistentId>
        <deeplinkurl>https://dataverse.harvard.edu/dataset.xhtml?persistentId=doi:10.7910/DVN/SXQKZ0</deeplinkurl>
      </access>
    </dataset>
  </datasets>
</data>
